# Supplementary material for: Pregnancy-associated breast cancers are driven by differences in adipose stromal cells present during lactation
Source: Breast Cancer Res. 2014 Jan 9;16(1):R2. doi: 10.1186/bcr3594 (PMC3978436; doi:10.1186/bcr3594)
Supplement: Additional file 1: Table S13 — Description of data: RT-PCR primer sequences. [file bcr3594-S1.xlsx]

## Sheet: Sheet1
Gene	Forward Sequence (5'-3')	Reverse Sequence (5'-3')
FABP4	GGGGCCAGGCTTCTATTCC	GGAGCTGGGTTAGGTATGGG
Klf2	CTCAGCGAGCCTATCTTGCC	CACGTTGTTTAGGTCCTCATC
PPARg	CCATTCTGGCCCACCAAC	AATGCGAGTGGTCTTCCATCA
VEGF-A	CTTGTTCAGAGCGGAGAAAGC	ACATCTGCAAGTACGTTCGTT
VEGF-D	AACAGATCCGAGCAGCTTCTA	CAGAGTGCGCGATTTGCAG
MMP-9	CTGGACAGCCAGACACTAAAG	CTCGCGGCAAGTCTTCAGAG
LPL	GGGAGTTTGGCTCCAGAGTTT	TGTGTCTTCAGGGGTCCTTAG
IL-6	ACAAAGCCAGAGTCCTTCAGAG	GTGAGGAATGTCCACAAACTGA
mCrabp1	CAGCAGCGAGAATTTCGACGA	CGCACAGTAGTGGATGTCTTGA
hCrabp1	CAGGAGTTTAGCCACTTGGGA	ACGTCAGGATAAGTTCATCGTTG
cyclophilin	TGTGCCAGGGTGGTGACTT	TCAAATTTCTCTCCGTAGATGGACTT
GAPDH	GAGTCAACGGATTTGGTCGT	GACAAGCTTCCCGTTCTCAG
