# Supplementary material for: Pregnancy-associated breast cancers are driven by differences in adipose stromal cells present during lactation
Source: Breast Cancer Res. 2014 Jan 9;16(1):R2. doi: 10.1186/bcr3594 (PMC3978436; doi:10.1186/bcr3594)
Supplement: Additional file 5: Table S1 — Description of data: Affymetrix microarray analysis of the statistically significant changes between adipose stromal cells isolated from nulliparous and involuting mice. [file bcr3594-S5.xlsx]

## Sheet: Nulli v Inv
Gene.Symbol	FC	P.Value	mRNA.Accession
Ggt5	-2.26678	0.0298341	NM_011820
Itm2a	-2.04633	0.0330939	NM_008409
Mgp	-2.04355	0.0354614	NM_008597
Tnmd	-2.03861	0.0166769	NM_022322
Slc16a12	-1.97941	0.0433909	NM_172838
Megf10	-1.89329	0.0241037	NM_001001979
Meox2	-1.87214	0.029831	NM_008584
Il1rl2	-1.83392	0.0334692	NM_133193
Sned1	-1.82581	0.0128911	NM_172463
Arsi	-1.8072	0.0111361	NM_001038499
Pparg	-1.78213	0.00593553	NM_001127330
OTTMUSG00000008561	-1.77235	0.00471426	NM_001085549
ENSMUSG00000055697	-1.75837	0.00748794	ENSMUST00000069425
E130203B14Rik	-1.7508	0.0224141	NM_178791
Ptn	-1.73583	0.0473034	NM_008973
Jakmip2	-1.70648	0.00744971	ENSMUST00000097589
Myl1	-1.69069	0.0110422	NM_021285
Adam12	-1.68493	0.00354608	NM_007400
Srpx2	-1.6648	0.0442497	NM_026838
Dnahc7b	-1.66136	0.00298396	ENSMUST00000069293
Polg2	-1.66013	0.0225868	NM_015810
Smad6	-1.64846	0.0322604	NM_008542
Slc1a3	-1.64479	0.0128949	NM_148938
OTTMUSG00000008561	-1.6425	0.0116296	NM_001085549
Cdon	-1.63896	0.0131892	NM_021339
Snord61	-1.6268	0.0179644	NR_002903
Hist1h2ac	-1.61831	0.0293204	NM_178189
B3galt1	-1.61753	0.030517	NM_020283
Abca8a	-1.60265	0.0282841	NM_153145
Frmd3	-1.57958	0.0126886	NM_172869
Tia1	-1.57446	0.0279984	NM_011585
Abat	-1.56489	0.0181468	NM_172961
Qtrtd1	-1.5461	0.0157602	NM_029128
Sp7	-1.54195	0.0441275	NM_130458
Plce1	-1.52669	0.0438272	NM_019588
Lrrc39	-1.52024	0.00995534	NM_175413
Frem1	-1.51987	0.0236363	NM_177863
Pcdhb9	-1.5142	0.0434064	NM_053134
Tuba3b	-1.51259	0.0353488	NM_009449
6030443O07Rik	-1.51146	0.00836989	BC060679
Tmem100	-1.5084	0.0160364	NM_026433
Rtp3	-1.50306	0.00975878	NM_153100
Ptprj	1.50542	0.0352376	NM_008982
Dppa5a	1.51397	0.0439839	NM_025274
OTTMUSG00000014243	1.5284	0.0329354	ENSMUST00000116469
EG432555	1.5611	0.0427401	NM_001024230
Igf2bp1	1.56565	0.00178827	NM_009951
BC117090	1.57188	0.00342354	NM_001001332
Ier3	1.59987	0.0144504	NM_133662
EG432555	1.61588	0.032016	NM_001024230
Egln3	1.65478	0.0327689	NM_028133
Ms4a14	1.66189	0.0354412	ENSMUST00000067600
Irg1	1.92008	0.0423364	NM_008392
Fcgr4	1.97984	0.0492524	NM_144559
Ifitm6	1.98543	0.0210188	NM_001033632
Il7r	2.03302	0.038448	NM_008372
Mup5	2.09882	0.0411474	NM_008649
Atp6v0d2	2.20568	0.0405821	NM_175406
Il1b	2.34106	0.0307671	NM_008361
Pgf	2.55667	0.0417918	NM_008827
Clec4d	2.78232	0.0272976	NM_010819
Fpr1	4.10834	0.0104705	NM_013521
Mela	39.5565	0.00116216	D10049

## Sheet: Sheet 2
Rps6ka2	1.50098	0.0308637	NM_011299	Mus musculus ribosomal protein S6 kinase, polypeptide 2 (Rps6ka2), mRNA.
Dppa2	1.50138	0.00909937	BC137768	Mus musculus developmental pluripotency associated 2, mRNA (cDNA clone MGC:169392 IMAGE:8860787), complete cds.
Hist1h2bb	1.50327	0.011007	ENSMUST00000070542	Histone protein Hist1h1e gene:ENSMUSG00000056438
Lrrc8d	1.50645	0.0180455	NM_178701	Mus musculus leucine rich repeat containing 8D (Lrrc8d), transcript variant 2, mRNA.
4930430J20Rik	1.50812	0.0011312	ENSMUST00000030352	Adult male testis cDNA, RIKEN full-length enriched library, clone:4930430J20 product:hypothetical protein, full insert sequence gene:ENSMUSG00000028612
AA409316	1.51066	0.0365644	BC117947	Mus musculus expressed sequence AA409316, mRNA (cDNA clone MGC:144129 IMAGE:40098049), complete cds.
Tmem154	1.51212	0.0470947	NM_177260	Mus musculus transmembrane protein 154 (Tmem154), mRNA.
Msln	1.51395	0.0191341	NM_018857	Mus musculus mesothelin (Msln), mRNA.
0610010O12Rik	1.52006	0.00735102	BC028765	Mus musculus RIKEN cDNA 0610010O12 gene, mRNA (cDNA clone MGC:41247 IMAGE:1195860), complete cds.
Rgs7bp	1.52191	0.020632	NM_029879	Mus musculus regulator of G-protein signalling 7 binding protein (Rgs7bp), mRNA.
Elf3	1.52309	0.00173452	NM_007921	Mus musculus E74-like factor 3 (Elf3), mRNA.
Slc9a3r1	1.52949	0.0324185	NM_012030	Mus musculus solute carrier family 9 (sodium/hydrogen exchanger), member 3 regulator 1 (Slc9a3r1), mRNA.
Mycn	1.5538	0.00799165	NM_008709	Mus musculus v-myc myelocytomatosis viral related oncogene, neuroblastoma derived (avian) (Mycn), mRNA.
Olfr1416	1.55673	0.0258524	NM_147038	Mus musculus olfactory receptor 1416 (Olfr1416), mRNA.
Slc2a4	1.56761	0.000544489	NM_009204	Mus musculus solute carrier family 2 (facilitated glucose transporter), member 4 (Slc2a4), mRNA.
Crnn	1.58173	0.00531701	NM_001081200	Mus musculus cornulin (Crnn), mRNA.
Cpm	1.5836	0.0175742	NM_027468	Mus musculus carboxypeptidase M (Cpm), mRNA.
Rab27b	1.59706	0.0346172	NM_001082553	Mus musculus RAB27b, member RAS oncogene family (Rab27b), transcript variant 2, mRNA.
Dock5	1.6207	0.0334463	NM_177780	Mus musculus dedicator of cytokinesis 5 (Dock5), mRNA.
Tnc	1.62737	0.04442	NM_011607	Mus musculus tenascin C (Tnc), mRNA.
Stc2	1.65627	0.0252378	NM_011491	Mus musculus stanniocalcin 2 (Stc2), mRNA.
Wnt7a	1.6733	0.0305762	NM_009527	Mus musculus wingless-related MMTV integration site 7A (Wnt7a), mRNA.
Stfa1	1.70668	0.0121674	NM_001082543	Mus musculus stefin A1 (Stfa1), mRNA.
Atp1a3	1.75013	0.0222807	NM_144921	Mus musculus ATPase, Na+/K+ transporting, alpha 3 polypeptide (Atp1a3), mRNA.
Wap	1.75096	0.0384474	NM_011709	Mus musculus whey acidic protein (Wap), mRNA.
Rbpms2	1.76583	0.00341539	NM_028030	Mus musculus RNA binding protein with multiple splicing 2 (Rbpms2), mRNA.
Lrrc8c	1.76605	0.012299	NM_133897	Mus musculus leucine rich repeat containing 8 family, member C (Lrrc8c), mRNA.
Flt1	1.77141	0.0201923	NM_010228	Mus musculus FMS-like tyrosine kinase 1 (Flt1), mRNA.
Centd1	1.80295	0.0111947	NM_178407	Mus musculus centaurin, delta 1 (Centd1), mRNA.
Ly6d	1.81543	0.0335185	NM_010742	Mus musculus lymphocyte antigen 6 complex, locus D (Ly6d), mRNA.
EG432555	1.81944	0.0113169	NM_001024230	Mus musculus predicted gene, EG432555 (EG432555), mRNA.
Lipg	1.82279	0.00378699	NM_010720	Mus musculus lipase, endothelial (Lipg), mRNA.
Tm4sf4	1.85672	0.0399151	NM_145539	Mus musculus transmembrane 4 superfamily member 4 (Tm4sf4), mRNA.
F11r	1.85954	0.0316217	NM_172647	Mus musculus F11 receptor (F11r), mRNA.
EG432555	1.86203	0.00942685	NM_001024230	Mus musculus predicted gene, EG432555 (EG432555), mRNA.
Baiap2l1	1.87869	0.0496321	NM_025833	Mus musculus BAI1-associated protein 2-like 1 (Baiap2l1), mRNA.
Stk38l	1.99968	0.0145397	NM_172734	Mus musculus serine/threonine kinase 38 like (Stk38l), mRNA.
Cd40	2.06517	0.0313503	NM_170701	Mus musculus CD40 antigen (Cd40), transcript variant 3, mRNA.
Gch1	2.52371	0.0184531	NM_008102	Mus musculus GTP cyclohydrolase 1 (Gch1), mRNA.
Slc7a3	2.67222	0.0436465	NM_007515	Mus musculus solute carrier family 7 (cationic amino acid transporter, y+ system), member 3 (Slc7a3), mRNA.
Leprel1	2.74237	0.00143812	NM_173379	Mus musculus leprecan-like 1 (Leprel1), mRNA.
Pgf	2.76435	0.030199	NM_008827	Mus musculus placental growth factor (Pgf), mRNA.
Crabp1	3.33733	0.011852	NM_013496	Mus musculus cellular retinoic acid binding protein I (Crabp1), mRNA.
Acpp	3.37973	0.0437103	NM_019807	Mus musculus acid phosphatase, prostate (Acpp), transcript variant 2, mRNA.
