# Supplementary material for: Pregnancy-associated breast cancers are driven by differences in adipose stromal cells present during lactation
Source: Breast Cancer Res. 2014 Jan 9;16(1):R2. doi: 10.1186/bcr3594 (PMC3978436; doi:10.1186/bcr3594)
Supplement: Additional file 6: Table S2 — Description of data: Affymetrix microarray analysis of the statistically significant changes between adipose stromal cells isolated from nulliparous and lactating mice. [file bcr3594-S6.xlsx]

## Sheet: Lact v Nulli
Gene.Symbol	FC	P.Value	mRNA.Accession
Sfrp4	-3.601	0.0293972	NM_016687
Aldh1a2	-3.34103	0.00515424	NM_009022
Ms4a6c	-3.19355	0.0373872	NM_028595
Galnt13	-3.09608	0.014396	NM_173030
Serpinb1a	-3.04275	0.00861477	NM_025429
Gabra3	-2.91479	0.00563218	NM_008067
Il1r1	-2.83029	0.0278687	NM_008362
Gria4	-2.78623	0.0103936	NM_019691
Clec12a	-2.68294	0.0201466	NM_177686
Gdf10	-2.66463	0.0260622	NM_145741
Ggt5	-2.66367	0.0129775	NM_011820
Cysltr1	-2.60217	0.0282286	NM_021476
Lrrc17	-2.53115	0.0339428	NM_028977
Atoh8	-2.46093	0.0131045	NM_153778
Sned1	-2.42591	0.00136218	NM_172463
Pdgfra	-2.3234	0.0388279	NM_011058
Plxnc1	-2.30172	0.0253645	NM_018797
1810011H11Rik	-2.26768	0.0158139	AK007434
Vdr	-2.2624	0.00993629	NM_009504
Tmeff2	-2.22696	0.00825041	NM_019790
Tnmd	-2.22083	0.0094188	NM_022322
Rarres1	-2.22011	0.00534207	ENSMUST00000054825
Hgf	-2.19496	0.0349428	NM_010427
Osr1	-2.15144	0.0129096	NM_011859
Ano3	-2.15016	0.0405582	NM_001128103
Nsg1	-2.14375	0.0267623	NM_010942
Plek	-2.1285	0.0385995	NM_019549
Sdpr	-2.12448	0.0402913	NM_138741
Csf1r	-2.09446	0.039236	NM_001037859
4833442J19Rik	-2.06756	0.0147749	BC048711
Tubb3	-2.05618	0.0442722	NM_023279
Ankrd55	-2.045	0.0318225	NM_029898
Cygb	-2.03569	0.0323368	NM_030206
Rspo2	-1.99965	0.0456209	NM_172815
Meox2	-1.97219	0.0209808	NM_008584
Kng1	-1.94681	0.0186487	NM_001102411
Pparg	-1.94624	0.00256393	NM_001127330
Frmd3	-1.88544	0.00195904	NM_172869
H19	-1.87448	0.0390618	NR_001592
Rassf2	-1.85841	0.021772	NM_175445
Arsi	-1.85197	0.00901139	NM_001038499
Hpgd	-1.84657	0.0436211	NM_008278
Rgs18	-1.84477	0.0153908	NM_022881
Folr2	-1.83055	0.0447989	NM_008035
Gpx3	-1.82331	0.033131	NM_001083929
Hnmt	-1.81995	0.0148664	NM_080462
OTTMUSG00000008561	-1.81665	0.00367769	NM_001085549
Ano3	-1.81023	0.0335232	NM_001128103
Ipo7	-1.79923	0.0191691	AF357383
Il1rl2	-1.79779	0.0383233	NM_133193
Fzd4	-1.77014	0.00697938	NM_008055
Epha3	-1.74823	0.0413822	NM_010140
Sulf2	-1.71687	0.0456139	NM_028072
Zfp503	-1.71268	0.0400939	NM_145459
OTTMUSG00000008561	-1.70937	0.00773804	NM_001085549
Tmem86a	-1.70706	0.030511	NM_026436
E130203B14Rik	-1.69711	0.0288293	NM_178791
Abat	-1.69652	0.00783034	NM_172961
Pnet-ps	-1.69174	0.00424592	AY223547
2810055G20Rik	-1.68927	0.0104965	ENSMUST00000068704
Mpv17 // Gtf3c2	-1.68215	0.0313531	ENSMUST00000101411
Nfam1	-1.67952	0.0287195	NM_028728
Adamts1	-1.67941	0.0340137	NM_009621
4732429D16Rik	-1.67001	0.0255661	NM_145437
Sema3d	-1.66035	0.013848	NM_028882
Lair1	-1.65892	0.0308465	NM_001113474
Lmo2	-1.65442	0.0439414	NM_008505
Jakmip2	-1.65284	0.0103456	ENSMUST00000097589
Smad6	-1.65017	0.0319832	NM_008542
2900062L11Rik	-1.63259	0.026064	NR_003642
Apol7c	-1.63151	0.0489981	NM_175391
Cd69	-1.62888	0.0414847	NM_001033122
1700081L11Rik	-1.62424	0.00223553	AK153679
Lpxn	-1.61981	0.0281044	NM_134152
Cx3cr1	-1.61971	0.0164972	NM_009987
Cdk7	-1.61698	0.00817075	NM_009874
Dlx2	-1.61049	0.00166206	NM_010054
2810474O19Rik	-1.60662	0.0246142	NM_026054
B3galt1	-1.60585	0.0325224	NM_020283
Plce1	-1.59348	0.0296643	NM_019588
Kazald1	-1.59067	0.0402181	NM_178929
Ebf1	-1.58221	0.0462547	ENSMUST00000101326
Rac2	-1.57716	0.0478141	NM_009008
Thbs3	-1.57089	0.0464664	NM_013691
4833427G06Rik	-1.56692	0.0442628	BC048587
Lrrtm2	-1.56477	0.0356969	NM_178005
Psd4	-1.56315	0.0436014	NM_177611
Slc37a2	-1.56068	0.0375244	NM_020258
Snora70 // Snora70 // Snora70	-1.56045	0.0490109	NR_002899
Zim1	-1.55612	0.0313881	NM_011769
Zdhhc17	-1.55561	0.000358296	BC051527
Il17ra	-1.55155	0.00128903	NM_008359
Hmgb1	-1.54808	0.0338987	NM_010439
Rab39b	-1.54759	0.0200549	NM_175122
Snord61	-1.54512	0.0296768	NR_002903
Rad9b	-1.54275	0.0363257	NM_144912
BC068110	-1.53467	0.0118291	BC068110
Pik3r3	-1.52323	0.0335952	NM_181585
Lrrc39	-1.52316	0.00971916	NM_175413
Mxd4	-1.51848	0.0262944	NM_010753
Rgs10	-1.51626	0.0292815	NM_026418
Gpr183	-1.51364	0.040597	NM_183031
Gulp1	-1.51177	0.0422028	NM_028450
