# Supplementary material for: Pregnancy-associated breast cancers are driven by differences in adipose stromal cells present during lactation
Source: Breast Cancer Res. 2014 Jan 9;16(1):R2. doi: 10.1186/bcr3594 (PMC3978436; doi:10.1186/bcr3594)
Supplement: Additional file 7: Table S3 — Description of data: Affymetrix microarray analysis of the statistically significant changes between adipose stromal cells isolated from lactating and involuting mice. [file bcr3594-S7.xlsx]

## Sheet: Lact v Inv
Gene.Symbol	FC	P.Value	mRNA.Accession
Mela	-56.4056	0.000620782	D10049
Clec4d	-4.45411	0.00391383	NM_010819
Apoe	-3.8572	0.0264602	NM_009696
Rgs1	-3.72805	0.0446066	NM_015811
Gp49a	-3.58746	0.0244179	NM_008147
Cybb	-3.49877	0.028508	NM_007807
Ccl3	-3.48679	0.0202276	NM_011337
Fpr1	-3.4544	0.0199115	NM_013521
Lyz2	-3.33408	0.00855865	NM_017372
Gria4	-3.31672	0.0043643	NM_019691
Clec4n	-3.26027	0.0291824	NM_020001
Laptm5	-3.08641	0.0166607	NM_010686
Lilrb4	-3.01534	0.0360922	NM_013532
C3ar1	-3.00009	0.0403647	NM_009779
Cd72	-2.99382	0.0434539	NM_001110320
Emr1	-2.97472	0.0175873	NM_010130
Ms4a6c	-2.94253	0.0496005	NM_028595
Ogn	-2.88579	0.0486329	NM_008760
Itgam	-2.88199	0.0394577	NM_001082960
Ccrl2	-2.84602	0.0151211	NM_017466
Mpeg1	-2.80875	0.0464158	NM_010821
Fcgr2b	-2.77583	0.038138	NM_001077189
Gm885	-2.68721	0.0456132	BC139224
Cd84	-2.66549	0.0115526	NM_013489
Ifitm6	-2.63995	0.00331499	NM_001033632
C5ar1	-2.61786	0.0268845	NM_007577
OTTMUSG00000000971	-2.60666	0.0287474	NM_001081957
Ptprc	-2.53873	0.042957	NM_001111316
Tyrobp	-2.53087	0.0171277	NM_011662
Gabra3	-2.49787	0.0129469	NM_008067
Aoah	-2.46871	0.029171	NM_012054
Dio3	-2.46511	0.0269771	NM_172119
Clec12a	-2.4195	0.0327234	NM_177686
Sfpi1	-2.39959	0.0200223	NM_011355
EG622976	-2.39616	0.047222	BC147432
Tlr13	-2.33734	0.0412087	NM_205820
Ccl6	-2.31639	0.0444718	NM_009139
Ms4a7	-2.31453	0.0420291	NM_027836
Stap1	-2.29755	0.00930756	NM_019992
4833442J19Rik	-2.29713	0.00732226	BC048711
Fcgr3	-2.29606	0.0158634	NM_010188
Cd14	-2.24697	0.0119487	NM_009841
Plek	-2.24178	0.0293612	NM_019549
Aldh1a2	-2.24028	0.0367926	NM_009022
Il1b	-2.23483	0.038722	NM_008361
Cfp	-2.21307	0.0377809	NM_008823
Fyb	-2.21255	0.0219675	NM_011815
Cxcl2	-2.20685	0.0309428	NM_009140
Fcgr4	-2.17037	0.0297907	NM_144559
Dpep2	-2.16491	0.0410523	NM_176913
Sdpr	-2.16419	0.0365726	NM_138741
Cyth4	-2.10254	0.0301133	NM_028195
Bcl2a1a	-2.0537	0.0417464	NM_009742
Bcl2a1b	-2.05241	0.029076	NM_007534
Serpinb6b	-2.04022	0.0335378	NM_011454
Cd52	-2.03086	0.0176369	NM_013706
Bcl2a1d	-1.99865	0.0321855	NM_007536
Itgb2	-1.99065	0.049112	NM_008404
Ncf1	-1.96549	0.0434862	NM_010876
Adamtsl1	-1.95875	0.0342446	NM_029967
1810011H11Rik	-1.95439	0.0382863	AK007434
Rgs2	-1.95346	0.0437662	NM_009061
Trem1	-1.92726	0.0093095	NM_021406
Prg4	-1.8786	0.0309648	NM_021400
Aif1	-1.87291	0.0418617	NM_019467
Btk	-1.86241	0.0205396	NM_013482
Lyz1	-1.84494	0.0422747	NM_013590
Rassf2	-1.82672	0.0247038	NM_175445
Alox5	-1.82634	0.0417215	NM_009662
Mpv17 // Gtf3c2	-1.82488	0.0162855	ENSMUST00000101411
Foxg1	-1.80613	0.0106179	NM_008241
Cd86	-1.79815	0.0469095	NM_019388
Cdkn2a	-1.79635	0.0410011	NM_001040654
Selplg	-1.78687	0.00639094	NM_009151
Rac2	-1.75861	0.0194336	NM_009008
Lcp2	-1.71308	0.0399032	NM_010696
4732429D16Rik	-1.71241	0.0206287	NM_145437
Pilra	-1.70856	0.0020156	NM_153510
Apol7c	-1.7006	0.0356916	NM_175391
AF251705	-1.70032	0.0123927	NM_134158
2810474O19Rik	-1.69803	0.0147055	NM_026054
Rassf4	-1.67979	0.0432571	NM_178045
Ncf4	-1.66758	0.0491776	NM_008677
Nfam1	-1.65921	0.0317547	NM_028728
Syngap1	-1.64528	0.0112515	XM_915205
OTTMUSG00000003606	-1.63796	0.0147867	NM_001101657
Snf1lk	-1.61907	0.0287689	NM_010831
Tagap	-1.6123	0.0430821	NM_145968
5430427O19Rik	-1.59366	0.029739	BC115576
OTTMUSG00000003606	-1.58845	0.0137647	NM_001101657
Hoxd8	-1.56446	0.0110295	NM_008276
Fermt3	-1.55853	0.0196435	NM_153795
Hspa8	-1.55448	0.0299797	M13967
Lpxn	-1.55077	0.041449	NM_134152
2310016C08Rik	-1.54694	0.00417013	NM_023516
Hspa8	-1.54682	0.0331929	M13967
Arl11	-1.53885	0.0145744	NM_177337
Dok3	-1.50884	0.0161526	NM_013739
Olfr1487	1.50068	0.00372328	NM_146636
Zfp750	1.50093	0.00668558	NM_178763
0610010O12Rik	1.50172	0.0086188	BC028765
Cyb561	1.55834	0.00479149	NM_007805
Rab27b	1.56426	0.0415021	NM_001082553
4930524N10Rik	1.57283	0.0419316	ENSMUST00000082357
Rps6ka2	1.57793	0.0183996	NM_011299
Hist1h2ac	1.58858	0.0345507	NM_178189
Lipg	1.61249	0.0132222	NM_010720
Cd9	1.63886	0.0247327	NM_007657
Stfa1	1.66432	0.0154511	NM_001082543
Centd1	1.69827	0.0189223	NM_178407
Mdk	1.71218	0.0142193	NM_010784
Megf10	1.73543	0.0442538	NM_001001979
Cxadr	2.04852	0.0453716	NM_009988
Lrrc15	2.25717	0.0191216	NM_028973
Leprel1	2.81828	0.00120627	NM_173379
Crabp1	3.04401	0.0175129	NM_013496
