# Supplementary material for: Pregnancy-associated breast cancers are driven by differences in adipose stromal cells present during lactation
Source: Breast Cancer Res. 2014 Jan 9;16(1):R2. doi: 10.1186/bcr3594 (PMC3978436; doi:10.1186/bcr3594)
Supplement: Additional file 8: Table S4 — Description of data: Genes included in Linoleic Acid gene set used for GSEA analysis. [file bcr3594-S8.xlsx]

## Sheet: Phospholipase A2 Activity
	Gene Symbol	Gene Title
1	Pla2g2e	phospholipase A2, group IIE
2	Pla2g2d	phospholipase A2, group IID
3	Pnpla3	patatin-like phospholipase domain containing 3
4	Pla2g4c	phospholipase A2, group IVC (cytosolic, calcium-independent)
5	Pla2g1b	phospholipase A2, group IB, pancreas
6	Pla2g10	phospholipase A2, group X
7	Pla2g3	phospholipase A2, group III
8	Pla2g2a	phospholipase A2, group IIA (platelets, synovial fluid)
9	Prdx6	peroxiredoxin 6
10	Pnpla8	patatin-like phospholipase domain containing 8
11	Pla2g5	phospholipase A2, group V
12	Pla2g6	phospholipase A2, group VI

## Sheet: Linoleic Acid Metabolism
	Gene Symbol	Gene Title
1	Pla2g2e	phospholipase A2, group IIE
2	Pla2g2f	phospholipase A2, group IIF
3	Cyp3a13	cytochrome P450, family 3, subfamily a, polypeptide 13
4	Cyp2e1	cytochrome P450, family 2, subfamily e, polypeptide 1
5	Cyp2c37	cytochrome P450, family 2. subfamily c, polypeptide 37
6	Pla2g2d	phospholipase A2, group IID
7	Pla2g1b	phospholipase A2, group IB, pancreas
8	Pla2g10	phospholipase A2, group X
9	Pla2g3	phospholipase A2, group III
10	Pla2g12a	phospholipase A2, group XIIA
11	Cyp2c66	cytochrome P450, family 2, subfamily c, polypeptide 66
12	Pla2g4b	phospholipase A2, group IVB (cytosolic)
13	Pla2g2a	phospholipase A2, group IIA (platelets, synovial fluid)
14	Pla2g2c	phospholipase A2, group IIC
15	Pla2g12b	phospholipase A2, group XIIB
16	Cyp2j6	cytochrome P450, family 2, subfamily j, polypeptide 6
17	Alox15	arachidonate 15-lipoxygenase
18	Cyp3a25	cytochrome P450, family 3, subfamily a, polypeptide 25
19	Pla2g5	phospholipase A2, group V
20	Pla2g4e	phospholipase A2, group IVE
21	Pla2g4a	phospholipase A2, group IVA (cytosolic, calcium-dependent)
22	Pla2g6	phospholipase A2, group VI
23	Cyp1a2	cytochrome P450, family 1, subfamily a, polypeptide 2
24	Cyp3a11	cytochrome P450, family 3, subfamily a, polypeptide 11
25	Cyp2c55	cytochrome P450, family 2, subfamily c, polypeptide 55
