# Supplementary material for: Pregnancy-associated breast cancers are driven by differences in adipose stromal cells present during lactation
Source: Breast Cancer Res. 2014 Jan 9;16(1):R2. doi: 10.1186/bcr3594 (PMC3978436; doi:10.1186/bcr3594)
Supplement: Additional file 9: Table S5 — Description of data: Genes included in Lipid Homeostasis gene set used for GSEA analysis. [file bcr3594-S9.xlsx]

## Sheet: Sheet1
	Gene Symbol	Gene Title
1	Apoe	apolipoprotein E
2	Cav1	caveolin 1, caveolae protein
3	Npc2	Niemann Pick type C2
4	Apoa4	apolipoprotein A-IV
5	Akr1c6	aldo-keto reductase family 1, member C6
6	Angptl3	angiopoietin-like 3
7	Abca2	ATP-binding cassette, sub-family A (ABC1), member 2
8	Apoa1	apolipoprotein A-I
9	Apoa2	apolipoprotein A-II
10	Abca1	ATP-binding cassette, sub-family A (ABC1), member 1
11	Npc1	Niemann Pick type C1
12	Lcat	lecithin cholesterol acyltransferase
13	Cd24a	CD24a antigen
14	Abcg1	ATP-binding cassette, sub-family G (WHITE), member 1
15	Pcsk9	proprotein convertase subtilisin/kexin type 9
18	Ptk2	PTK2 protein tyrosine kinase 2
19	E2f3	E2F transcription factor 3
20	Ezh2	enhancer of zeste homolog 2 (Drosophila)
21	Vav2	vav 2 oncogene
22	Tnfaip6	tumor necrosis factor alpha induced protein 6
23	Fgf18	fibroblast growth factor 18
24	Vcan	versican
25	Cxcr4	chemokine (C-X-C motif) receptor 4
