# Supplementary material for: Pregnancy-associated breast cancers are driven by differences in adipose stromal cells present during lactation
Source: Breast Cancer Res. 2014 Jan 9;16(1):R2. doi: 10.1186/bcr3594 (PMC3978436; doi:10.1186/bcr3594)
Supplement: Additional file 10: Table S6 — Description of data: Genes included in Cytokine production gene set used for GSEA analysis. [file bcr3594-S10.xlsx]

## Sheet: Cytokine Production
Gene Symbol	Gene Title
Tnfrsf8	tumor necrosis factor receptor superfamily, member 8
Il12a	interleukin 12a
Cd24a	CD24a antigen
Il4	interleukin 4
Inhba	inhibin beta-A
Sigirr	single immunoglobulin and toll-interleukin 1 receptor (TIR) domain
Crtam	cytotoxic and regulatory T cell molecule
Il6	interleukin 6
Cd40lg	CD40 ligand
Apoa1	apolipoprotein A-I
Inhbb	inhibin beta-B
Calca	calcitonin/calcitonin-related polypeptide, alpha
Malt1	mucosa associated lymphoid tissue lymphoma translocation gene 1
Tlr9	toll-like receptor 9
Ghrl	ghrelin
Spn	sialophorin
Nod2	nucleotide-binding oligomerization domain containing 2
Irf4	interferon regulatory factor 4
Tgfb2	transforming growth factor, beta 2
Abca1	ATP-binding cassette, sub-family A (ABC1), member 1
Sftpd	surfactant associated protein D
Tlr3	toll-like receptor 3
Cidea	cell death-inducing DNA fragmentation factor, alpha subunit-like effector A
Foxp3	forkhead box P3
Cd276	CD276 antigen
Apoa2	apolipoprotein A-II
Ltb	lymphotoxin B
Mast2	microtubule associated serine/threonine kinase 2
Ghsr	growth hormone secretagogue receptor
Ereg	epiregulin
Ebi3	Epstein-Barr virus induced gene 3
Il27	interleukin 27
Cebpg	CCAAT/enhancer binding protein (C/EBP), gamma
Il9	interleukin 9
Bcl10	B-cell leukemia/lymphoma 10
Prg3	proteoglycan 3
Cadm1	cell adhesion molecule 1
Cd28	CD28 antigen
Card11	caspase recruitment domain family, member 11
Atp6ap2	ATPase, H+ transporting, lysosomal accessory protein 2
Chrna7	cholinergic receptor, nicotinic, alpha polypeptide 7
Inha	inhibin alpha
Ins2	insulin II
Map3k7	mitogen-activated protein kinase kinase kinase 7
Traf6	Tnf receptor-associated factor 6
Il17f	interleukin 17F
Traf2	Tnf receptor-associated factor 2
Smad4	MAD homolog 4 (Drosophila)
Glmn	glomulin, FKBP associated protein
Hif1a	hypoxia inducible factor 1, alpha subunit
Sod1	superoxide dismutase 1, soluble
Nlrc4	NLR family, CARD domain containing 4
Il12b	interleukin 12b
Smad3	MAD homolog 3 (Drosophila)
Tlr4	toll-like receptor 4
Ifng	interferon gamma
Nod1	nucleotide-binding oligomerization domain containing 1
Bcl3	B-cell leukemia/lymphoma 3
Nlrp2	NLR family, pyrin domain containing 2
Pycard	PYD and CARD domain containing
Tlr6	toll-like receptor 6
Srgn	serglycin
Il18	interleukin 18
Nlrp3	NLR family, pyrin domain containing 3
Afap1l2	actin filament associated protein 1-like 2
Tlr1	toll-like receptor 1
Tlr8	toll-like receptor 8
Tlr7	toll-like receptor 7
