# Supplementary material for: Pregnancy-associated breast cancers are driven by differences in adipose stromal cells present during lactation
Source: Breast Cancer Res. 2014 Jan 9;16(1):R2. doi: 10.1186/bcr3594 (PMC3978436; doi:10.1186/bcr3594)
Supplement: Additional file 11: Table S7 — Description of data: Genes included in Tumor Angiogenesis gene set used for GSEA analysis. [file bcr3594-S11.xlsx]

## Sheet: Tumor Angiogenesis
	Gene Symbol	Gene Title
1	Mmp9	matrix metallopeptidase 9
2	Edn1	endothelin 1
3	Pdgfa	platelet derived growth factor, alpha
4	Jag1	jagged 1
5	Notch1	Notch gene homolog 1 (Drosophila)
6	Fgfr1	fibroblast growth factor receptor 1
7	Fyn	Fyn proto-oncogene
8	Jag2	jagged 2
9	Itgav	integrin alpha V
10	Cd44	CD44 antigen
11	Stc1	stanniocalcin 1
12	Vegfa	vascular endothelial growth factor A
13	Ccnd2	cyclin D2
14	Spp1	secreted phosphoprotein 1
15	Ccne1	cyclin E1
16	Tymp	thymidine phosphorylase
17	Hey1	hairy/enhancer-of-split related with YRPW motif 1
18	Ptk2	PTK2 protein tyrosine kinase 2
19	E2f3	E2F transcription factor 3
20	Ezh2	enhancer of zeste homolog 2 (Drosophila)
21	Vav2	vav 2 oncogene
22	Tnfaip6	tumor necrosis factor alpha induced protein 6
23	Fgf18	fibroblast growth factor 18
24	Vcan	versican
25	Cxcr4	chemokine (C-X-C motif) receptor 4
