# Supplementary material for: Pregnancy-associated breast cancers are driven by differences in adipose stromal cells present during lactation
Source: Breast Cancer Res. 2014 Jan 9;16(1):R2. doi: 10.1186/bcr3594 (PMC3978436; doi:10.1186/bcr3594)
Supplement: Additional file 13: Table S8 — Description of data: Genes included in Carcinoma Associated Fibroblast gene set used for GSEA analysis. [file bcr3594-S13.xlsx]

## Sheet: Carcinoma Associated Fibroblast
	Gene Symbol	Gene Title
1	Mmp9	matrix metallopeptidase 9
2	Krt17	keratin 17
3	Car12	carbonic anyhydrase 12
4	Pdgfa	platelet derived growth factor, alpha
5	Tnc	tenascin C
6	Fxyd3	FXYD domain-containing ion transport regulator 3
7	Fgr	Gardner-Rasheed feline sarcoma viral (Fgr) oncogene homolog
8	Plau	plasminogen activator, urokinase
9	Cthrc1	collagen triple helix repeat containing 1
10	Hba-a1	hemoglobin alpha, adult chain 1
11	Ctsk	cathepsin K
12	Gem	GTP binding protein (gene overexpressed in skeletal muscle)
13	Pdgfrb	platelet derived growth factor receptor, beta polypeptide
14	Rab3b	RAB3B, member RAS oncogene family
15	Sesn2	sestrin 2
16	Egr1	early growth response 1
17	Thy1	thymus cell antigen 1, theta
18	Ccl2	chemokine (C-C motif) ligand 2
19	Fos	FBJ osteosarcoma oncogene
20	Col6a2	collagen, type VI, alpha 2
21	Col6a1	collagen, type VI, alpha 1
