# Supplementary material for: Pregnancy-associated breast cancers are driven by differences in adipose stromal cells present during lactation
Source: Breast Cancer Res. 2014 Jan 9;16(1):R2. doi: 10.1186/bcr3594 (PMC3978436; doi:10.1186/bcr3594)
Supplement: Additional file 14: Table S9 — Description of data: Genes included in Tumorigenesis gene set used for GSEA analysis. [file bcr3594-S14.xlsx]

## Sheet: Sheet1
Gene Symbol	Gene Title
Mmp10	matrix metallopeptidase 10
Lum	lumican
Nts	neurotensin
Lama3	laminin, alpha 3
Mmp9	matrix metallopeptidase 9
Krt16	keratin 16
Lamc2	laminin, gamma 2
Nell2	NEL-like 2 (chicken)
Mmp3	matrix metallopeptidase 3
Oasl1	2'-5' oligoadenylate synthetase-like 1
Tnc	tenascin C
Mmp12	matrix metallopeptidase 12
Chst2	carbohydrate sulfotransferase 2
Il6	interleukin 6
Col11a1	collagen, type XI, alpha 1
Col4a2	collagen, type IV, alpha 2
Pxdn	peroxidasin homolog (Drosophila)
Smox	spermine oxidase
Ptk7	PTK7 protein tyrosine kinase 7
Fap	fibroblast activation protein
Pdpn	podoplanin
Tnfaip3	tumor necrosis factor, alpha-induced protein 3
Myo1b	myosin IB
Postn	periostin, osteoblast specific factor
Uchl1	ubiquitin carboxy-terminal hydrolase L1
Spp1	secreted phosphoprotein 1
Mmp1a	matrix metallopeptidase 1a (interstitial collagenase)
Actn1	actinin, alpha 1
Il1b	interleukin 1 beta
Serpine1	serine (or cysteine) peptidase inhibitor, clade E, member 1
Ppfia1	protein tyrosine phosphatase, receptor type, f polypeptide (PTPRF), interacting protein, alpha 1
Col5a2	collagen, type V, alpha 2
Fn1	fibronectin 1
Rbp1	retinol binding protein 1, cellular
Sparc	secreted acidic cysteine rich glycoprotein
Bmp1	bone morphogenetic protein 1
Col1a2	collagen, type I, alpha 2
Pfn2	profilin 2
Plod3	procollagen-lysine, 2-oxoglutarate 5-dioxygenase 3
Slc2a3	solute carrier family 2 (facilitated glucose transporter), member 3
Col3a1	collagen, type III, alpha 1
Mfap2	microfibrillar-associated protein 2
Mmp11	matrix metallopeptidase 11
