# Supplementary material for: Pregnancy-associated breast cancers are driven by differences in adipose stromal cells present during lactation
Source: Breast Cancer Res. 2014 Jan 9;16(1):R2. doi: 10.1186/bcr3594 (PMC3978436; doi:10.1186/bcr3594)
Supplement: Additional file 17: Table S11 — Description of data: Clinical characteristics of human breast cancer samples. [file bcr3594-S17.xlsx]

## Sheet: Human Breast Cancers
Sample ID	Age	Gender	Organ	Cancer/Met	Cancer Type	Grade	ER	PR	HER-2	Crabp1
1	53	Female	Breast	Malignant	Ductal Carcinoma	3	Negative	Negative	Positive	++++
2	52	Female	Breast	Malignant	Ductal Carcinoma	3	Positive	Positive	Negative	+++
3	65	Female	Breast	Malignant	Ductal Carcinoma	2	Positive	Negative	Negative	+++
4	56	Female	Breast	Malignant	Lobular Carcinoma	3	Positive	Positive	Negative	-
5	48	Female	Breast	Malignant	Ductal Carcinoma	2	Positive	Positive	Negative	-
6	79	Female	Breast	Malignant	Ductal Carcinoma	3	Positive	Negative	Negative	-
7	48	Female	Breast	Malignant	Ductal Carcinoma	2	Positive	Positive	Negative	-
8	57	Female	Breast	Malignant	Ductal Carcinoma	3	Positive	Negative	Positive	-
9	82	Male	Breast	Malignant	Ductal Carcinoma	2	Positive	Positive	Negative	-
10	56	Female	Breast	Malignant	Ductal Carcinoma	3	Negative	Negative	Negative	-
