# Supplementary material for: Pregnancy-associated breast cancers are driven by differences in adipose stromal cells present during lactation
Source: Breast Cancer Res. 2014 Jan 9;16(1):R2. doi: 10.1186/bcr3594 (PMC3978436; doi:10.1186/bcr3594)
Supplement: Additional file 18: Table S12 — Description of data: Clinical characteristics of human fibroblast samples. [file bcr3594-S18.xlsx]

## Sheet: Sheet1
Sample ID	Age	Gender	Organ	Tissue Type	ER	PR	HER-2
RMA#1	23	Female	Breast	Reduction; Disease Free	N/A	N/A	N/A
RMA#2	31	Female	Breast	Reduction; Disease Free	N/A	N/A	N/A
RMA#3	ND	Female	Breast	Reduction; Disease Free	N/A	N/A	N/A
RMA#4	31	Female	Breast	Reduction; Disease Free	N/A	N/A	N/A
RMA#5	ND	Female	Breast	Reduction; Disease Free	N/A	N/A	N/A
RMA#6	ND	Female	Breast	Reduction; Disease Free	N/A	N/A	N/A
RMA#7	ND	Female	Breast	Reduction; Disease Free	N/A	N/A	N/A
RMA#8	ND	Female	Breast	Reduction; Disease Free	N/A	N/A	N/A
CAF #1	ND	Female	Breast	ND	ND	ND	ND
CAF #2	45	Female	Breast	BRCA1 masectomy	positive	ND	negative
CAF #3	41	Female	Breast	Invasive Ductal Carcinoma	negative	negative	positive
CAF #4	48	Female	Breast	Invasive Lobular Carcinoma	ND	ND	ND
CAF #5	61	Female	Breast	ND	positive	ND	negative
CAF #6	ND	Female	Breast	Invasive Ductal Carcinoma	positive	positive	negative
